# Supplementary material for: Multi-Faceted Systems Biology Approaches Present a Cellular Landscape of Phenolic Compound Inhibition in Saccharomyces cerevisiae
Source: Front Bioeng Biotechnol. 2020 Oct 14;8:539902. doi: 10.3389/fbioe.2020.539902 (PMC7591714; doi:10.3389/fbioe.2020.539902)
Supplement: Supplementary file 1 [file Table_1.XLSX]

## Sheet: Transcriptome
	Vanillin - lab evolution	Vanillin-lab evolution	Coniferyl aldehyde -lab evolution	Vanillin - lab evolution	Shared genes non-stressed evolved strains	Coniferyl aldehyde - microArray	Ferulic acid - microArray	Isoeugenol-microArray	Hydrolysate_ lab evolution-microArray	Vanillin - Microarray	Vanillin - lab evolution- microArray	Shared genes of phenolic-treated cultures
Reference	Wang et al 2017	Shen et al 2014	Hacisalihoglu et al 2019	Endo et al 2009		Sundstrom et al 2010	Sundstrom et al 2010	Sundstrom et al 2010	Thompson et al 2016	Park and Kim 2014	Wang et al 2017
Method used	non-stressed condition_WT vs yrr1∆ (evolved strain)	non-stressed condition_WT vs evolved strain	non-stressed conditions_WT vs evolved strain	non-stressed condition_Vanillin tolerant strain vs WT strain		WT was treated with Coniferyl aldehyde	WT was treated with Ferulic acid	WT was treated with Isoeugenol	Evolved strains were treated with inhibitors	WT was treated with vanillin	WT vs yrr1∆ (evolved strain) after vanillin treatment
	Upregulated	Upregulated	Upregulated	Upregulated	Upregulated	Upregulated	Upregulated	Upregulated	Upregulated	Upregulated	Upregulated	Upregulated
	YBR230W-A	ACH1	AAD15	CYC1	Shen2014 and Hacisalihoglu (20 genes)	AAD16	PET122	PAU17	ADH1	ATG13	ADH7	Sundstrom FA, CA and isoeugenol
	CAR2	ACS1	ADR1	CYT1	ALD3	AAD4	SSA1	YLH47	AHP1	ATG3	BFR2	YLH47
	FMP45	ADI1	AHP1	ERG28	ALD4	ARR2	YLH47		ALD2	ATG7	BMS1
	YCL048W-A	AGX1	AIM14	ERG5	ALD6	ATR1			ALD3	ATG8	DBP10
	SCS3	ALD3	AIM17	ERG7	BDH2	CIS1	Downregulated	Downregulated	APJ1	CIT1	DBP2
	UTH1	ALD4	ALD2	HMG1	CAT2	FLR1	none mentioned	none mentioned	ARO80	CIT3	DBP3
		ALD6	ALD3	MCR1	COX5B	GLR1			ASN1	GPH1	DBP9
		ATP4	ALD4	QCR10	COX7	GPX2			ATG20	GPM2	DIP2
	Downregulated	BAT2	ALD6	QCR2	CTT1	GTT2			CCC2	HSP42	DIP2
	YDR276C	BDH1	ALG13	QCR6	CYB2	JLP1			CHS5	HXK1	DRS1
	YIL002W-A	BDH2	AMS1	RIP1	CYC7	OYE3			CTT1	IRC15	ENP1
		CAT2	APE1		FAA1	RTA1			CYB2	LSC2	ERB1
		CIT1	ARA1	Downregulated	FBP1	SNQ2			DFR1	MCH2	HAS1
		CIT2	ASK10	none mentioned	FBP26	SRX1			DLD3	PYC1	HCA4
		COX12	ATG42		GAD1	YAP1			ENO1	SDH1	IPI3
		COX13	ATH1		GLK1	YCF1			ETR1	SDH2	MAK16
		COX4	ATP17		IDP2	YCR102C			FDH1	SDS24	MPP10
		COX5A	ATX1		JL045W	YCR102C			FLC1	SNG1	MPP10
		COX5B	AYR1		NDI1	YHR048W			FMP16	TMA10	MRD1
		COX6	BDH2		SDH1	YKL070W			FMP48	TSL1	MTR3
		COX7	CAT2		SPS19	YKL071W			GAD1		MTR4
		COX8	CAT8			YLH47			GTT1	Downregulated	NAN1
		COX9	CCP1		Endo2009 and Shen2014 (5 genes)	YLL056C			GYP7	FUR1	NIP1
		CTA1	CMK1		CYT1	YLL056C			HES1	HMT1	NMD3
		CTT1	COQ11		CYC1	YLR346C			IWR1	IPI1	NOC3
		CYB2	COX17		QCR6	YML131W			MIP1	IZH4	NOC4
		CYC1	COX5B		QCR2				MKS1	LOH1	NOG1
		CYC7	COX7		QCR10				MRM2	NOP2	NOG2
		CYT1	CTT1			Downregulated			MSC1	PWP1	NOP4
		DLD1	CUP1		Endo2009 and Hacisahoglu2019	none mentioned			MSH1	SPR1	NOP58
		DNA2	CUR1		MCR1				OLE1	UTP8	NSA2
		DSF1	CWP1						PCA1		NSR1
		FAA1	CYB2						PDC1		NUG1
		FAA2	CYC7		Downregulated				PDC6		NUG1
		FBP1	DAK1		Shen2014 and Hacisalihoglu (3 genes)				PDR10		PDR5
		FBP26	DDR48		PRS3				PIR1		PRP43
		GAD1	ECM4		FAA3				PUN1		PUS7
		GLK1	EMI2		ALD5				PUT1		PWP1
		GLO4	EMP46						PXA2		PWP2
		GSP2	ERO1						RPO41		PWP2
		ICL1	ETR1						SEC22		RIO1
		ICL2	FAA1						SEC27		RIX1
		IDP2	FBP1						SGE1		RPF1
		IDP3	FBP26						SUL1		RPF2
		KGD1	FMP46						TDH3		RRP12
		KGD2	FMS1						TES1		RRP17
		LSC2	FSP2						TFS1		RRP8
		MDH2	FYV10						TKL1		SAS10
		MLS1	GAC1						TKL2		SNU13
		NDE1	GAD1						TPS2		SOF1
		NDE2	GAL7						YKL187C		SPB1
		NDI1	GCY1						YNL195C		SSF1
		PCK1	GDB1						YNL200C		TIF4631
		PDH1	GDH3						YNL208W		TSR1
		PEX2	GIP2								UTP13
		POT1	GLC3						Downregulated		UTP13
		POX1	GLG1						none mentioned		UTP14
		QCR10	GLK1								UTP14
		QCR2	GND2								UTP18
		QCR6	GOR1								UTP18
		QCR7	GPD1								UTP21
		QCR8	GPH1								UTP30
		QCR9	GRE3								UTP4
		SDH1	GRX1								UTP4
		SDH2	GRX6								UTP5
		SDH4	GSY1								UTP5
		SOD2	GSY2								UTP9
		SPS19	GSY2								UTP9
		SUC2	GTO1
		TPK2	GUT2								Downregulated
		URA10	HBN1								none mentioned
		YAT1	HEM14
		YJL045W	HFD1
		YEL024W	HSP104
		YLR164W	HSP12
		AAD10	HSP26
			HSP30
		downregulated	HSP78
		AAH1	HXK1
		ACC1	IDH2
		ACO2	IDP2
		ADE1	IGD1
		ADE13	LSH1
		ADE17	IMA1
		ADE4	IMA2
		ADE5,7	INO1
		ADE6	IRC15
		ADK1	JPL1
		ADO1	KAR2
		ALA1	MAL11
		ALD5	MAL12
		APA1	MAL31
		APT1	MAL32
		ARO2	MCR1
		ARO4	MRK1
		ARO7	MTL1
		BAT1	MXR2
		CBF5	NCE103
		CDC19	NDI1
		CDC21	NQM1
		CDC33	NTG1
		CDC60	NTH1
		CPA2	OPI10
		CYS3	OXR1
		CYS4	OYE3
		DAL1	PAI3
		DCD1	PDR15
		DED81	PDR5
		DPB3	PDX3
		DPB4	PFK26
		DUT1	PGM2
		FAA3	PIR3
		FAA4	PRC1
		FAL1	PRM15
		FBA1	PRX1
		FRS1	PYK2
		FRS2	PSK1
		FUN12	PST1
		FUR1	PST2
		GAR1	RBK1
		GCD1	SPS19
		GCD11	RIB5
		GCD2	RMD5
		GCD6	SDH1
		GCD7	SED1
		GCN3	SGA1
		GLN4	SIP4
		GRS1	SIS1
		GSP1	SNQ2
		GUA1	SOL1
		GUK1	SOL4
		HCR1	SRX1
		HER2	SSA1
		HIS5	SSE2
		HOM2	SYM1
		HOM3	TDA1
		HTS1	TDH1
		HXK2	THI4
		ILS1	TIM11
		ILV1	TMA19
		ILV2	TPS1
		ILV3	TRX2
		ILV5	TPS2
		IMD2	TSA2
		IMD3	TSL1
		IMD4	UBC4
		KRS1	UGP1
		LEU2	VID30
		LOS1	VMR1
		LYS21	XBP1
		MAE1	XKS1
		MCM5	XYL2
		MCM6	YAT2
		MDE1	YBR139W
		MES1	YGR066C
		MET10	YJL045W
		MET14	YJR096W
		MET16	YKL071W
		MET17	YKR075C
		MET22	YLR343W
		MET3	YML131W
		MET5	YNR073C
		MEU1	YOR1
		MIS1	YPL088W
		MSE1	YPL113C
		MSH2	ZNF1
		MSH6	ZTA1
		NHP2
		NIP1	Downregulated
		NMD3	PEX6
		NOP10	SSB2
		NUC1	SNL1
		NUP133	SWP1
		NUP188	WBP1
		NUP192	FAA3
		PAB1	ERG12
		PFK1	ATP5
		PFK2	PMA2
		PFK27	ADH4
		PHA2	ALD5
		PMA1	PDC5
		PMI40	PRS3
		PMS1	RKI1
		POL1	FBP1
		POL12
		POL30
		POL32
		POP1
		PRS1
		PRS3
		PRS4
		PRS5
		PRT1
		PSA1
		RAD27
		RFA1
		RFA1
		RFA2
		RFC1
		RFC3
		RFC4
		RFC5
		RLP24
		RLP7
		RNA1
		RNR1
		RPA12
		RPA135
		RPA190
		RPA34
		RPA43
		RPA49
		RPB10
		RPB5
		RPB8
		RPB9
		RPC10
		RPC11
		RPC19
		RPC25
		RPC31
		RPC34
		RPC40
		RPC53
		RPC82
		RPG1
		RPL10
		RPL11A
		RPL12A
		RPL12B
		RPL13A
		RPL13B
		RPL14A
		RPL15A
		RPL16A
		RPL16B
		RPL17A
		RPL17B
		RPL18A
		RPL19A
		RPL19B
		RPL1A
		RPL20A
		RPL21A
		RPL21B
		RPL22A
		RPL22B
		RPL23A
		RPL23B
		RPL24A
		RPL24B
		RPL25
		RPL26A
		RPL26B
		RPL27A
		RPL27B
		RPL28
		RPL29
		RPL2A
		RPL2B
		RPL30
		RPL31A
		RPL31B
		RPL32
		RPL33A
		RPL33B
		RPL34A
		RPL34B
		RPL35A
		RPL36A
		RPL36B
		RPL37A
		RPL37B
		RPL38
		RPL39
		RPL40A
		RPL40B
		RPL42A
		RPL43A
		RPL43B
		RPL5
		RPL6A
		RPL6B
		RPL7A
		RPL8A
		RPL8B
		RPL9A
		RPL9B
		RPO26
		RPO26
		RPO31
		RPP0
		RPP1
		RPP1A
		RPP1B
		RPP2B
		RPS0A
		RPS0B
		RPS10A
		RPS10B
		RPS11A
		RPS12
		RPS13
		RPS14A
		RPS14B
		RPS15
		RPS16A
		RPS16B
		RPS17A
		RPS18A
		RPS19A
		RPS1A
		RPS1B
		RPS2
		RPS20
		RPS21A
		RPS21B
		RPS22A
		RPS22B
		RPS23A
		RPS23B
		RPS24A
		RPS24B
		RPS25A
		RPS25B
		RPS26A
		RPS26B
		RPS27A
		RPS27B
		RPS28A
		RPS28B
		RPS29A
		RPS29B
		RPS3
		RPS30A
		RPS31
		RPS4A
		RPS5
		RPS6A
		RPS7A
		RPS7B
		RPS8A
		RPS8B
		RPS9A
		RPS9B
		SAM1
		SAM4
		SEC53
		SES1
		SPE2
		SPE3
		SPE4
		STO1
		SUI1
		SUI2
		SUI3
		THS1
		TIF1
		TIF11
		TIF3
		TIF34
		TIF35
		TIF4631
		TIF5
		TPI1
		TPK3
		TRP2
		TRP3
		TRP4
		TRZ1
		TYR1
		TYS1
		URA1
		URA2
		URA4
		URA5
		URA6
		URA7
		URK1
		VAS1
		VMA5
		VMA7
		WRS1
		YDR341C
		YNL247W
		YML082W
		YHR020W

## Sheet: Biological processes
	Vanillin - lab evolution	Vanillin-lab evolution	Coniferyl aldehyde -lab evolution	Vanillin - lab evolution	Shared genes non-stressed evolved strains	Coniferyl aldehyde - microArray	Ferulic acid - microArray	Isoeugenol-microArray	Hydrolysate_ lab evolution-microArray	Vanillin - Microarray	Vanillin - lab evolution- microArray	Shared genes of phenolic-treated cultures
Reference	Wang et al 2017	Shen et al 2014	Hacisalihoglu et al 2019	Endo et al 2009		Sundstrom et al 2010	Sundstrom et al 2010	Sundstrom et al 2010	Thompson et al 2016	Park and Kim 2014	Wang et al 2017
Method used	non-stressed condition_WT vs yrr1∆ (evolved strain)	non-stressed condition_WT vs evolved strain	non-stressed conditions_WT vs evolved strain	non-stressed condition_Vanillin tolerant strain vs WT strain		WT was treated with Coniferyl aldehyde	WT was treated with Ferulic acid	WT was treated with Isoeugenol	Evolved strains were treated with inhibitors	WT was treated with vanillin	WT vs yrr1∆ (evolved strain) after vanillin treatment
	Upregulated	Upregulated	Upregulated	Upregulated	Upregulated	Upregulated	Upregulated	Upregulated	Upregulated	Upregulated	Upregulated	Upregulated
	Arginine catabolic process	Tricarboxylic acid cycle	Cellular response to oxidative stress	Electron transport chain	Shen2014, Endo2009 and Hacisalihoglu2019	Oxidation-reduction process	Protein import into nucleus	Protein insertion into mitochondrial membrane	Oxidation-reduction process	Tricarboxylic acid cycle	Ribosome biogenesis	Sundstrom (CA) and Thompson2016
	Response to stress	Electron transport chain	Carbohydrate metabolic process	Ergosterol biosynthetic process	Electron transport chain	Response to singlet oxygen	Protein insertion into mitochondrial membrane		Tryptophan catabolic process	Mitochondrial degradation	rRNA processing	Oxidative-reduction process
	Phospholipid metabolic process	Oxidation-reduction process	Oxidative-reduction process	Aerobic respiration		Drug transport	Mitochondrial respiratory chain complex IV biogenesis		Copper ion export	Cellular respiration	Methylation
		Glyoxylate cycle	Response to stress		Wang2017 and Hacisalihoglu2019	cellular response to oxidative stress			Lactate metabolic process	Glycolysis		Sundstrom (FA and isoeugenol)
	Downregulated	Fatty acid metabolic process	Glycogen biosynthetic process		Response to stress	Cellular aldehyde metabolic process			Polyamine catabolic process			Protein insertion into mitochondrial membrane
	Cation transport	Response to reactive oxygen species	Maltose metabolic process						Pentose phosphate shunt	Downregulated
		Transport	Electron transport chain							rRNA processing
					Downregulated					Ribosome biogenesis		Downregulated
					no shared biological processes					Methylation		no shared biological processes
		Downregulated	Downregulated
		Translation	Protein N-linked glycosylation
		Methionine biosynthetic process	Metabolic process
		Aromatic amino acid family biosynthetic process	ATP biosynthetic process
		Ribosome biogenesis	Pentose phosphate shunt
			Ergosterol biosynthesis
			Acetate biosynthetic process
Wang et al 2017						Sundstrom et al 2010 (coniferyl aldehyde)
GO term	p-value	Genes				GO term	p-value	Genes
arginine catabolic process [GO:0006527]	0.0009087	CAR2				oxidation-reduction process [GO:0055114]	1.405e-08	GPX2 YCR102C AAD4 AAD16 YKL071W SRX1 JLP1 YML131W GLR1 OYE3
response to stress [GO:0006950]	0.007431	FMP45 UTH1				response to singlet oxygen [GO:0000304]	7.564e-05	SNQ2 YAP1
phospholipid metabolic process [GO:0006644]	0.008153	SCS3				drug transport [GO:0015893]	0.0001258	FLR1 YHK8
cation transport [GO:0006812]	0.008464	PMP3				response to metal ion [GO:0010038]	0.0001883	YCF1 YAP1
						cellular aldehyde metabolic process [GO:0006081]	0.0006826	AAD4 AAD16
						cellular response to oxidative stress [GO:0034599]	0.001735	GPX2 SRX1 GLR1
Shen et al 2014
GO term	p-value	Genes				Sundstrom et al 2010 (ferulic acid)
tricarboxylic acid cycle [GO:0006099]	<1e-14	CIT2 KGD2 SDH4 ICL1 LSC2 KGD1 YJL045W SDH1 SDH2 YLR164W IDP2 IDP3 MLS1 CIT1 MDH2				GO term	p-value	Genes
electron transport chain [GO:0022900]	<1e-14	SDH4 QCR7 RIP1 CYC7 QCR6 QCR9 QCR10 YJL045W QCR8 CYC1 SDH1 SDH2 YLR164W CYB2 CYT1 QCR2				protein import into nucleus, translocation [GO:0000060]	0.0004543	SSA1
oxidation-reduction process [GO:0055114]	<1e-14	BDH1 BDH2 COX9 NDE2 DLD1 CTA1 RIP1 DSF1 POX1 CTT1 SOD2 COX5B KGD1 YJL045W AAD10 SDH1 SDH2 IDP2 COX8 CYB2 NDI1 ADI1 NDE1 ALD3 COX7 IDP3 COX5A SPS19 MDH2 ALD4 ALD6				protein insertion into mitochondrial membrane [GO:0051204]	0.001363	YLH47
glyoxylate cycle [GO:0006097]	9.642e-09	CIT2 ICL1 IDP2 IDP3 MLS1
fatty acid metabolic process [GO:0006631]	5.866e-07	YAT1 FAA2 POX1 POT1 CAT2 FAA1				Sundstrom et al 2010 (isoeugenol)
Transport [GO:0006810]	0.0006673	YAT1 SDH4 QCR7 RIP1 CYC7 QCR6 QCR9 QCR10 YJL045W QCR8 CYC1 SDH1 SDH2 YLR164W CAT2 CYB2 CYT1 GSP2 ATP4 QCR2				GO term	p-value	Genes
reactive oxygen species metabolic process [GO:0072593]	0.0007729	SOD2 FBP1				protein insertion into mitochondrial membrane [GO:0051204]	0.0009085	YLH47
translation [GO:0006412]	<1e-14	FUN12 RPL19B RPS8A ILS1 RPL23A RPL32 RPG1 RPL19A GRS1 RPS9B RPL21A RPS14A RPS29B RPL31A RPP1A RPL13A RPS16B RPP1B RPL35A SES1 RPS11A KRS1 RPS13 GCD6 YDR341C RPP2B RPL12B TIF35 RPS18A RPL27B RPL37B RPL12A GCD11 RPL34A RPS24A RPS8B RPL23B RPS26B FRS2 RPL22B RPL2A RPL29 RPL30 RPL24A RPL7A RPL28 RPS2 RPL9A RPS26A RPS25A RPL26B GCD2 VAS1 RPS23A RPL24B TIF4631 TYS1 RPS0A MES1 RPS20 RPL8A RPL27A DED81 Y…				potassium ion transport [GO:0006813]	0.003934	YLH47
methionine biosynthetic process [GO:0009086]	5.061e-09	MIS1 HOM2 MET10 MET3 MDE1 MET5 MET14 MET17 YML082W MET22 SAM4 MET16
aromatic amino acid family biosynthetic process [GO:0009073]	8.186e-09	TYR1 ARO4 TRP4 TRP2 ARO2 TRP3 PHA2 ARO7
ribosome biogenesis [GO:0042254]	8.331e-07	RPS9B RPS14A NHP2 FAL1 RPS2 RPS0A RPL8A NOP10 GAR1 RPL40A RPS14B RPL40B RPL8B RLP24 RPS0B RPS31 CBF5 RPP0 RLP7 RPS7B RPS15 RPS7A RPS9A RPS6A
						Thompson et al 2016
						GO term	p-value	Genes
Hacisalihoglu et al 2019						oxidation-reduction process [GO:0055114]	1.799e-07	ETR1 DLD3 OLE1 CTT1 TDH3 AHP1 PUT1 CYB2 ALD3 ALD2 ADH1 DFR1 FDH1
GO term	p-value	Genes				tryptophan catabolic process [GO:0006569]	1.769e-05	ARO80 PDC6 PDC1
cellular response to oxidative stress [GO:0034599]	<1e-14	NTG1 PRX1 ZTA1 MXR2 GRX1 GRX6 TSA2 HSP12 MTL1 ASK10 TRX2 GRE3 YJR096W TMA19 SRX1 MCR1 CCP1 AHP1 GAD1 NCE103 ATX1 GCY1 OXR1				copper ion export [GO:0060003]	6.565e-05	PCA1 CCC2
carbohydrate metabolic process [GO:0005975]	<1e-14	GAL7 MAL32 GLK1 RBK1 GPD1 EMI2 GLC3 HXK1 ALG13 AMS1 NQM1 XKS1 SOL4 IMA1 MAL12 SGA1 XYL2 GAS2 FBP1 PGM2 CAT8 SOL1 IMA2 ATH1 GPH1 GDB1				lactate metabolic process [GO:0006089]	0.0001959	DLD3 CYB2
oxidation-reduction process [GO:0055114]	<1e-14	BDH2 GDH3 PRX1 ETR1 PDX3 ZTA1 ARA1 HBN1 MXR2 GPD1 PST2 TSA2 HEM14 AIM14 CTT1 GND2 AIM17 GRE3 COX5B AYR1 GUT2 YJL045W TDH1 YJR096W YKL071W SRX1 SDH1 MCR1 FMP46 CCP1 XYL2 AHP1 IDP2 CYB2 NDI1 ERO1 YML131W FMS1 HFD1 ALD3 ALD2 COX7 SPS19 GOR1 YNR073C AAD15 GCY1 IDH2 ALD4 IRC15 ALD6 YPL088W YPL113C OYE3				polyamine catabolic process [GO:0006598]	0.0001959	ALD3 ALD2
response to stress [GO:0006950]	5.621e-12	SSA1 HSP26 UBC4 TPS1 SSE2 HSP30 GPD1 MRK1 NTH1 TPS2 HSP78 HSP12 MTL1 CTT1 GRE3 XBP1 KAR2 HSP104 DAK1 TSL1 DDR48 ATH1				pentose-phosphate shunt [GO:0006098]	0.00561	TKL2 TKL1
glycogen biosynthetic process [GO:0005978]	3.906e-11	GLC3 GSY1 UGP1 GLG1 GSY2 PGM2 GAC1 GDB1
maltose metabolic process [GO:0000023]	6.88e-08	MAL31 MAL32 IMA1 MAL11 MAL12 IMA2
electron transport chain [GO:0022900]	1.684e-05	MXR2 GRX1 CYC7 TRX2 YJL045W SDH1 CYB2 ERO1				Park and Kim 2014
protein N-linked glycosylation via asparagine [GO:0018279]	2.883e-05	WBP1 SWP1				GO term	p-value	Genes
metabolic process [GO:0008152]	0.0002085	ALD5 FAA3 PDC5 FBP1 ERG12 PMA2				tricarboxylic acid cycle [GO:0006099]	2.017e-08	LSC2 SDH1 SDH2 CIT1 CIT3
ATP biosynthetic process [GO:0006754]	0.002156	ATP5 PMA2				mitochondrion degradation [GO:0000422]	1.385e-06	ATG8 ATG7 ATG3 ATG13
isopentenyl diphosphate biosynthetic process, mevalonate pathway [GO:0019287]	0.006801	ERG12				cellular respiration [GO:0045333]	0.0003098	SDH1 SDH2
acetate biosynthetic process [GO:0019413]	0.006801	ALD5				glycolysis [GO:0006096]	0.003143	GPM2 HXK1
reactive oxygen species metabolic process [GO:0072593]	0.009058	FBP1				rRNA processing [GO:0006364]	8.274e-05	UTP8 IPI1 PWP1 NOP2
						ribosome biogenesis [GO:0042254]	0.001256	UTP8 IPI1 NOP2
Endo 2009
GO term	p-value	Genes				Wang2017
electron transport chain [GO:0022900]	5.47e-11	RIP1 QCR6 QCR10 CYC1 CYT1 QCR2				GO term	p-value	Genes
ergosterol biosynthetic process [GO:0006696]	1.468e-10	ERG28 ERG7 MCR1 HMG1 ERG5				ribosome biogenesis [GO:0042254]	<1e-14	ENP1 SPB1 PWP2 DBP10 TSR1 SAS10 UTP4 UTP5 RRP17 SNU13 NUG1 NSA2 DBP3 SSF1 RPF1 UTP9 RIX1 HCA4 UTP18 MPP10 UTP30 DRS1 SOF1 NOC3 DIP2 UTP13 DBP9 UTP21 UTP14 ERB1 HAS1 DBP2 IPI3 NOG2 RIO1 PUS7 NOP58 RRP12 NOP4 NOG1 NAN1 BMS1 NOC4
aerobic respiration [GO:0009060]	2.073e-06	RIP1 QCR6 QCR10 QCR2				rRNA processing [GO:0006364]	<1e-14	ENP1 SPB1 PWP2 DBP10 TSR1 SAS10 RRP8 BFR2 UTP4 UTP5 RRP17 SNU13 NUG1 NSA2 DBP3 PRP43 MTR3 NSR1 RPF1 UTP9 RIX1 HCA4 MTR4 UTP18 MPP10 UTP30 DRS1 SOF1 NOC3 DIP2 PWP1 UTP13 DBP9 UTP21 UTP14 ERB1 HAS1 DBP2 IPI3 PUS7 NOP58 NOP4 NOG1 NAN1 BMS1 MRD1 NOC4
